# Supplementary material for: A Disposable Screen Printed Electrodes with Hexagonal Ni(OH)2 Nanoplates Embedded Chitosan Layer for the Detection of Depression Biomarker
Source: Micromachines (Basel). 2023 Jan 5;14(1):146. doi: 10.3390/mi14010146 (PMC9861775; doi:10.3390/mi14010146)
Supplement: Supplementary file 1 [file micromachines-14-00146-s001.zip]

Archive with 1 entries (1 files):
- micromachines-2103353-supplementary.pdf
